# Supplementary material for: Genomic location of stripe rust resistance in a hexaploid derivative of durum wheat Glossy Huguenot and development of closely linked markers
Source: Sci Rep. 2025 Sep 26;15:33097. doi: 10.1038/s41598-025-17328-z (PMC12475467; doi:10.1038/s41598-025-17328-z)
Supplement: Supplementary file 1 — Supplementary Information. [file 41598_2025_17328_MOESM1_ESM.xlsx]

## Sheet: Table S1
Table 1. The KASP primer sequences of YrWGH54-linked SNPs
Marker name	Primer A1	Primer A2	Common primer
IWB36142	ctcattcCgttcaCgaaagaaA	ctcattcCgttcaCgaaagaaG	actttgatgtatgaagcaaaCtcG
IWB7664	cagatgTcagagtttcgaccT	cagatgTcagagtttcgaccC	caccGtaTttTtaccggcatC
IWB77174	gtcgacacagagctagatAttcA	gtcgacacagagctagatAttcG	cGtaatccctcctcgagtgA
IWB11810	caaatcaTggcactaggctatttA	caaatcaTggcactaggctatttC	gcatgccccAAattatccatG
IWB47525	gaacactgaatatactgcattccaT	gaacactgaatatactgcattccaC	gggaaacatacagtgatgaagaatT
IWB55262	cgcctggacagtccggtA	cgcctggacagtccggtG	gagtcacatgattggcagct
IWB22730	ctcAtgtcatcttctCTcatggaT	ctcAtgtcatcttctCTcatggaC	tcatcagctttGtgtcctcC
IWB46979	ctgcattgcttgaacAaggT	ctgcattgcttgaacAaggG	cactaggcaaaggctgtgga
IWB43829	tcaacagtatgatgctgcgA	tcaacagtatgatgctgcgC	accaaaAactgatgctgttgG
IWB58832	ctgccactcctgtaaactcaT	ctgccactcctgtaaactcaC	tccctCcaacagcatcagtT
IWB75709	tcaggTtgatactgatatccTatgA	tcaggTtgatactgatatccTatgG	agagcacAaCgagcaactaG
IWB1036	atgatatggaagtcataccctgtT	atgatatggaagtcataccctgtC	acatcgtCtgggaggtacataA
IWB78803	gccatatcttcctcctcctcaT	gccatatcttcctcctcctcaC	acctttggtgctctccttgag
IWB32429	aGtgaatGcattGctcataaaaatT	aGtgaatGcattGctcataaaaatG	cattaaccagtaaccaccaaagG
IWB40126	gatggctggttcagttggT	gatggctggttcagttggC	catgcacatgttcagtttggtA
IWA1275	actctttcagcacatccacA	actctttcagcacatccacG	cccatgttaaggagcgaggtC
IWB43663	gccatatcttcctcctcctcaT	gccatatcttcctcctcctcaC	acctttggtgctctccttgag
IWB11614	ggcggttatcacagtcatgaT	ggcggttatcacagtcatgaC	aagatgatggtgatgatttggtG
IWB13648	agtctcgctaccattccccA	agtctcgctaccattccccG	tggttgttcttaggtgtgtttga
IWA6845	tctcactagaattgCtgAcatgT	tctcactagaattgCtgAcatgC	caaGtgttcggcatttgtcG
IWB12522	gctgcaatcacaaTacCactgtT	gctgcaatcacaaTacCactgtC	acttctctgccaggagacC
IWA8385	ccgtggatacccattcagcT	ccgtggatacccattcagcC	acatgCgtcattgggtcG
IWA1960	ccgtggatacccattcagcT	ccgtggatacccattcagcC	acatgCgtcattgggtcG
IWB74851	atttcctcgtgtgtctgtgT	atttcctcgtgtgtctgtgC	agcaattaaagtagcaacttcctc
A1 primer labelled with FAM: 5’- gaaggtgaccaagttcatgct -3’;
A2 primer labelled with HEX: 5’- gaaggtcggagtcaacggatt -3’

## Sheet: Table S2
Table S2. Genotypes of selected recombinants at YrWGH54 locus and their rust phenotype
Marker	Pos CS v1.0	Recombinant number							Yr32
		1	3	7	9	19	20	22
IWB36142	676720178	A	H	B	A	A	B	A	B
IWB7664	676977062	A	H	B	A	A	B	A	A
IWB77174	683012297	A	H	B	A	A	B	A	-
IWB11810	685223678	A	H	B	A	A	B	A	A
IWB32429	690932162	A	A	B	A	B	B	B	A
IWB40126	691217602	A	A	B	A	B	B	B	A
IWB34517	691223961	A	A	B	A	B	B	B	H
IWB47525	691224816	A	A	B	A	B	B	B	-
IWB55262	691478730	A	A	B	A	B	A	B	B
IWB22730	692633289	A	A	B	A	B	A	B	B
IWA2092	692634122	A	A	B	A	B	A	B	-
IWB46979	692636948	A	A	B	A	B	A	B	-
IWB43829	692754859	-	A	B	A	B	A	B	-
IWB43829	692754859	A	A	B	A	B	A	B	-
IWA542	692755807	-	A	B	A	B	A	B	-
IWA1275	692934406	A	A	B	A	B	A	B	B
IWB1036	693241897	A	A	B	A	B	A	B	B
IWA4733	693293577	A	A	B	A	B	-	B	-
IWB43663	696847457	A	A	B	A	B	A	B	B
IWB11614	698297905	A	A	B	A	B	A	B	B
IWB22458	705826714	A	A	B	B	B	A	B	B
WMC198	707740857	A	A	B	B	B	A	B	A
GWM312	709048504	A	A	B	B	B	A	B	A
WMC170	711553442	A	A	B	B	B	A	B	A
IWA572	712318095	A	A	B	B	B	A	B	-
IWB2479	713369125	A	A	B	B	B	A	B	-
IWB13648	697291214	A	A	B	B	B	B	B	B
IWB12522	718838996	B	B	B	B	B	B	B	H
IWA8385	728758480	B	B	B	B	B	B	B	-
IWB74851	734891248	B	B	B	B	B	B	B	-
Phenotype		R	R	S	R	S	R	S	R
*A= Resistant, H= Heterozygous, B= Susceptible, - = could not be mapped

## Sheet: Table S3
Table S3. Marker analysis of wheats varieties with YRWHG54 linked KASP markers
Wheat cultivar	Origin	Marker
		IWB13648	IWB22458
Arthur 71	USA	B	B
Avocet S	Mexico	B	B
Baxter	Australia	B	B
Bindawarra	Australia	B	B
Blade	Australia	B	B
Bluebird	Mexico	B	B
Bobwhite26	USA	B	B
Braewood	Australia	B	B
Brennan	Australia	B	B
Carnamah	Australia	B	B
Chris	USA	A	A
Ciano67	Mexico	B	B
Columbia	USA	B	B
Cranbrook	Australia	B	B
CS/Ciano3B	Mexico	B	B
Dagger	Australia	B	B
Derrimut	Australia	B	B
Diamond Bird	Australia	B	B
EGA Wylie	Australia	B	B
Ellison	Australia	B	B
Excaliber	UK	B	B
Fielder	Canada	B	B
Gabo	Australia	B	B
Genaro 31	Mexico	B	B
Grebe	Australia	B	B
Gutha	Australia	B	B
H45	Australia	B	B
Halberd	Australia	B	B
Hartog	Australia	B	B
Hope	USA	B	B
Houtman	Australia	B	B
Janz	Australia	B	B
Kalyansona	India	B	B
Katunga	Australia	B	B
Kennedy	Australia	B	B
Kenya Page	Kenya	B	B
KenyaPlume	Kenya	B	B
Kingbird	Mexico	B	B
Kiritati	Mexico	B	B
Klein Rendidor	Argentina	A	A
Krichauff	Mexico	B	B
Kukri	Australia	B	B
Leichardt	Australia	B	B
Lerma Rojo	Mexico	B	B
Longreach Crusader	Australia	B	B
Lowan	Australia	B	B
Mace	Australia	B	B
Magenta	Australia	B	B
Marquis	Canada	B	B
Parula	Mexico	B	B
Pastor	Mexico	B	B
Pavon	Mexico	B	B
PBW343	India	B	B
Perouse	Australia	A	A
Quarrion	Australia	B	B
Renown	Canada	A	A
Rosella	Australia	B	B
Rowan	Australia	A	A
Selkirk	Canada	B	B
Seri82	Mexico	B	B
Siete Cerros 66	Mexico	B	B
Sinvalocho	Argentina	B	B
Sonora 64	Mexico	B	B
Steinwendel	Australia	B	B
Sunbird-1	Australia	B	B
Sunstate	Australia	B	B
Swift	Australia	A	A
Thatcher	Canada	B	B
Timgalen	Australia	B	B
Vicam-71	Mexico	B	B
Westonia	Australia	B	B
Yaktana 54	Mexico	B	B
Yaqui 54	Mexico	B	B
